# Supplementary material for: Conceptual Framework of a Psychotherapeutic Consultation in the Workplace: A Qualitative Study
Source: Int J Environ Res Public Health. 2022 Nov 12;19(22):14894. doi: 10.3390/ijerph192214894 (PMC9690206; doi:10.3390/ijerph192214894)
Supplement: Supplementary file 1 [file ijerph-19-14894-s001.zip]

Archive with 1 entries (1 files):
- ijerph-1990896-supplementary.pdf
